# Supplementary material for: Pediatric renal abscess: a 12-year single-center retrospective analysis
Source: Pediatr Nephrol. 2026 Mar 27;41(9):2941–50. doi: 10.1007/s00467-025-07114-4 (PMC13424581; doi:10.1007/s00467-025-07114-4)
Supplement: Supplementary file 2 — Supplementary file2 (XLSX 10 KB) [file 467_2025_7114_MOESM2_ESM.xlsx]

## Sheet: Sheet1
Patient	Ultrasound Finding	Clinical Prompt for CTU/MRI	Key CTU/MRI Finding
26	Mmild right renal pelvic dilation	Rule out urinary tract malformation	CTU:Rim-enhancing lesion with central non-enhancement
29	Abnormal bladder echotexture only	Not indicated (performed regardless)	CTU:Rim-enhancing lesion with central non-enhancement
30	Normal	Persistent flank pain after fever resolution	CTU: Multiple rim-enhancing lesions with focal discontinuity of the right renal capsule and perinephric fat stranding
41	Normal	Persistent flank pain, CVA tenderness	MRI:Hypointense on T1WI, hyperintense on T2WI and DWI; rim-enhancing lesion with compressed and focally discontinuous renal capsule; perinephric T2-hyperintensity with obscuration of adjacent fat planes
44	Normal	Persistent pyuria/bacteriuria post-antibiotics	CTU: Rim-enhancing lesion with central non-enhancement
45	Normal	Recurrent UTI,rule out urinary tract malformation	CTU: Rim-enhancing lesion with central non-enhancement with capsular bulging and mass effect
48	Left kidney enlargement, suspected duplicated collecting system	Evaluate structural anomaly	CTU: Perinephric fat stranding
49	Normal	Persistent flank pain, CVA tenderness	CTU: Rim-enhancing lesion with central non-enhancement,perinephric stranding
50	Normal	Unclear (retrospective review)	CTU: Perinephric fat stranding, Bilateral low-attenuation lesions, right psoas swelling
56	Bilateral ureteral dilation	Rule out urinary tract malformation	CTU: Midpole patchy non-enhancing lesion, perinephric stranding
57	Normal	Persistent flank pain	CTU: Upper pole fluid-density lesion, renal fascial thickening, perinephric stranding
61	Normal	Recurrent UTI, urinary pain, prior perineal abscess	CTU: Rim-enhancing lesion with perinephric fat stranding and renal parenchymal bulging
63	Right pelvis & ureteral dilation	Evaluate hydronephrosis etiology	CTU: Multiple hypoattenuating areas, right renal capsular involvement, perinephric stranding
69	Left renal pelvic dilation and wall thickening	Concern for malformation	CTU: Multiple non-enhancing foci, perinephric fat stranding, renal fascial thickening
CVA = Costovertebral Angle; CTU = Computed Tomography Urography; MRI = Magnetic Resonance Imaging
